# Supplementary material for: Phytochrome-mediated shade avoidance responses impact the structure and composition of the bacterial phyllosphere microbiome of Arabidopsis
Source: Environ Microbiome. 2025 Feb 6;20:20. doi: 10.1186/s40793-025-00679-5 (PMC11800596; doi:10.1186/s40793-025-00679-5)
Supplement: Supplementary file 2 — Supplementary Material 2: Additional file 2. Presence/absence data for genera identified within the bacterial phyllosphere microbiome in each sample. Presence/absence data for genera identified within the bacterial phyllosphere microbiome in wild type (WT) and phyB mutant plants (phyB) either maintained in white light (W) or transferred to simulated shade (W + FR). Taxa were identified from bacterial 16 S rRNA sequences present in the phyllosphere microbiomes using mothur (v.1.48.0) [60] and the SILVA database (v.138) [51] (n = 3 for all samples). Samples were subsampled down to the size of the sample with the lowest number of sequences before tabulating. [file 40793_2025_679_MOESM2_ESM.xlsx]

## Sheet: Additioanl file 2
	WT W	WT W+FR	phyB W	phyB W+FR
Pseudonocardia	TRUE	TRUE	TRUE	TRUE
Limnobacter	TRUE	TRUE	TRUE	TRUE
Rhodanobacter	TRUE	TRUE	TRUE	TRUE
Pseudomonas	TRUE	TRUE	TRUE	TRUE
Massilia	TRUE	TRUE	TRUE	TRUE
Achromobacter	TRUE	TRUE	TRUE	TRUE
Nevskia	TRUE	TRUE	TRUE	TRUE
Stenotrophomonas	TRUE	TRUE	TRUE	TRUE
Mycobacterium	TRUE	TRUE	TRUE	TRUE
Hyphomicrobium	TRUE	TRUE	TRUE	TRUE
Nocardioides	TRUE	TRUE	TRUE	TRUE
Arthrobacter	TRUE	TRUE	TRUE	TRUE
Parafrigoribacterium	TRUE	TRUE	TRUE	TRUE
Deinococcus	TRUE	TRUE	TRUE	TRUE
Microbacterium	TRUE	TRUE	TRUE	TRUE
Methylotenera	TRUE	TRUE	TRUE	TRUE
Flavobacterium	TRUE	TRUE	TRUE	TRUE
env.OPS_17_ge	TRUE	TRUE	TRUE	TRUE
Rhodopseudomonas	TRUE	TRUE	TRUE	TRUE
Cellulosimicrobium	TRUE	TRUE	TRUE	TRUE
Marmoricola	TRUE	TRUE	TRUE	TRUE
Shinella	TRUE	TRUE	TRUE	TRUE
Rhizobacter	TRUE	TRUE	TRUE	TRUE
Paenibacillus	TRUE	TRUE	TRUE	TRUE
Pantoea	TRUE	TRUE	TRUE	TRUE
Burkholderia-Caballeronia-Paraburkholderia	TRUE	TRUE	TRUE	TRUE
Micromonospora	TRUE	TRUE	TRUE	TRUE
Sphingomonas	TRUE	TRUE	TRUE	TRUE
Corynebacterium_1	TRUE	TRUE	TRUE	TRUE
Devosia	TRUE	TRUE	TRUE	TRUE
Allorhizobium-Neorhizobium-Pararhizobium-Rhizobium	TRUE	TRUE	TRUE	TRUE
Cutibacterium	TRUE	TRUE	TRUE	TRUE
Solirubrobacter	TRUE	TRUE	TRUE	TRUE
Afipia	TRUE	TRUE	TRUE	TRUE
Bacillus	TRUE	TRUE	TRUE	TRUE
Acidothermus	TRUE	TRUE	TRUE	TRUE
Saccharimonadales_ge	TRUE	TRUE	TRUE	TRUE
Cellulomonas	TRUE	TRUE	TRUE	TRUE
Brevundimonas	TRUE	TRUE	TRUE	TRUE
Corynebacterium	TRUE	TRUE	TRUE	TRUE
Streptococcus	TRUE	TRUE	TRUE	TRUE
Escherichia-Shigella	TRUE	TRUE	TRUE	TRUE
Gryllotalpicola	TRUE	TRUE	TRUE	TRUE
Methylovirgula	TRUE	TRUE	TRUE	TRUE
NS9_marine_group_ge	TRUE	TRUE	TRUE	TRUE
Methylobacterium	TRUE	TRUE	TRUE	TRUE
Bradyrhizobium	TRUE	TRUE	TRUE	TRUE
Glutamicibacter	TRUE	TRUE	TRUE	TRUE
Phenylobacterium	TRUE	TRUE	TRUE	TRUE
Acidibacter	TRUE	TRUE	TRUE	TRUE
Sphingopyxis	TRUE	TRUE	TRUE	TRUE
Ralstonia	TRUE	TRUE	TRUE	TRUE
Aeribacillus	TRUE	TRUE	TRUE	TRUE
Bosea	TRUE	TRUE	TRUE	TRUE
Bauldia	TRUE	TRUE	TRUE	TRUE
Pedobacter	TRUE	TRUE	TRUE	TRUE
Arenimonas	TRUE	TRUE	TRUE	TRUE
SWB02	TRUE	TRUE	TRUE	TRUE
Nakamurella	TRUE	TRUE	TRUE	TRUE
Delftia	TRUE	TRUE	TRUE	TRUE
Vermiphilaceae_ge	TRUE	TRUE	TRUE	TRUE
Dyella	TRUE	TRUE	TRUE	TRUE
Dokdonella	TRUE	TRUE	TRUE	TRUE
Actinomyces	TRUE	TRUE	TRUE	TRUE
Bifidobacterium	TRUE	TRUE	TRUE	TRUE
Rheinheimera	TRUE	TRUE	TRUE	TRUE
Truepera	TRUE	TRUE	TRUE	TRUE
FBP_ge	TRUE	TRUE	TRUE	TRUE
0319-6G20_ge	TRUE	TRUE	TRUE	TRUE
Pseudaminobacter	TRUE	TRUE	TRUE	TRUE
Curtobacterium	TRUE	TRUE	TRUE	TRUE
Ochrobactrum	TRUE	TRUE	TRUE	TRUE
Meiothermus	TRUE	TRUE	TRUE	TRUE
Comamonas	TRUE	TRUE	TRUE	TRUE
Dadabacteriales_ge	TRUE	TRUE	TRUE	TRUE
Blastococcus	TRUE	TRUE	TRUE	TRUE
Gordonia	TRUE	TRUE	TRUE	TRUE
Exiguobacterium	TRUE	TRUE	TRUE	TRUE
Roseomonas	TRUE	TRUE	TRUE	TRUE
Granulicella	TRUE	TRUE	TRUE	TRUE
Bdellovibrio	TRUE	TRUE	TRUE	TRUE
Acidipila	TRUE	TRUE	TRUE	TRUE
Ureibacillus	TRUE	TRUE	TRUE	TRUE
Streptomyces	TRUE	TRUE	TRUE	TRUE
Peredibacter	TRUE	TRUE	TRUE	TRUE
Reyranella	TRUE	TRUE	TRUE	TRUE
Rothia	TRUE	TRUE	TRUE	TRUE
Simplicispira	TRUE	TRUE	TRUE	TRUE
Fodinicola	TRUE	TRUE	TRUE	TRUE
Rhodoluna	TRUE	TRUE	TRUE	TRUE
Roseiarcus	TRUE	TRUE	TRUE	TRUE
Geobacillus	TRUE	TRUE	TRUE	TRUE
Aquabacterium	TRUE	TRUE	TRUE	TRUE
Caulobacter	TRUE	TRUE	TRUE	TRUE
Gemmatimonas	TRUE	TRUE	TRUE	TRUE
Bryobacter	TRUE	TRUE	TRUE	TRUE
Rubrobacter	TRUE	TRUE	TRUE	TRUE
Rhodococcus	TRUE	TRUE	TRUE	TRUE
Novosphingobium	TRUE	TRUE	TRUE	TRUE
Tepidiphilus	TRUE	TRUE	TRUE	TRUE
Janibacter	TRUE	TRUE	TRUE	TRUE
Nitrosospira	TRUE	TRUE	TRUE	TRUE
WD260_ge	TRUE	TRUE	TRUE	TRUE
Serratia	TRUE	TRUE	TRUE	TRUE
Candidatus_Protochlamydia	TRUE	TRUE	TRUE	TRUE
Paracoccus	TRUE	TRUE	TRUE	TRUE
Haliangium	TRUE	TRUE	TRUE	TRUE
Sphingobium	TRUE	TRUE	TRUE	TRUE
Ammoniphilus	TRUE	TRUE	TRUE	TRUE
Chujaibacter	TRUE	TRUE	TRUE	TRUE
Alicyclobacillus	TRUE	TRUE	TRUE	TRUE
Actinotalea	TRUE	TRUE	TRUE	TRUE
Geobacter	TRUE	TRUE	TRUE	TRUE
Nocardia	TRUE	TRUE	TRUE	TRUE
Amaricoccus	TRUE	TRUE	TRUE	TRUE
Lautropia	TRUE	TRUE	TRUE	TRUE
Pedomicrobium	TRUE	TRUE	TRUE	TRUE
Acidocella	TRUE	TRUE	TRUE	TRUE
Methylophilus	TRUE	TRUE	TRUE	TRUE
Chryseobacterium	TRUE	TRUE	TRUE	TRUE
Clostridium_sensu_stricto_1	TRUE	TRUE	TRUE	TRUE
Turneriella	TRUE	TRUE	TRUE	TRUE
Leucobacter	TRUE	TRUE	TRUE	TRUE
Sphingorhabdus	TRUE	TRUE	TRUE	TRUE
Agrococcus	TRUE	TRUE	TRUE	TRUE
Polynucleobacter	TRUE	TRUE	TRUE	TRUE
Kocuria	TRUE	TRUE	TRUE	TRUE
Clavibacter	TRUE	TRUE	TRUE	TRUE
Fimbriimonadaceae_ge	TRUE	TRUE	TRUE	TRUE
Candidatus_Solibacter	TRUE	TRUE	TRUE	TRUE
Lactobacillus	TRUE	TRUE	TRUE	TRUE
Fusobacterium	TRUE	TRUE	TRUE	TRUE
Hoeflea	TRUE	TRUE	TRUE	TRUE
Lysinibacillus	TRUE	TRUE	TRUE	TRUE
Dechloromonas	TRUE	TRUE	TRUE	TRUE
Aminobacter	TRUE	TRUE	TRUE	TRUE
Herbiconiux	TRUE	TRUE	TRUE	TRUE
Niveispirillum	TRUE	TRUE	TRUE	TRUE
Peptoniphilus	TRUE	TRUE	TRUE	TRUE
Homoserinibacter	TRUE	TRUE	TRUE	TRUE
Blastomonas	TRUE	TRUE	TRUE	TRUE
Ferrovibrio	TRUE	TRUE	TRUE	FALSE
Dietzia	TRUE	TRUE	TRUE	FALSE
Tepidimonas	TRUE	TRUE	TRUE	FALSE
Planococcus	TRUE	TRUE	TRUE	FALSE
KD3-93_ge	TRUE	TRUE	TRUE	FALSE
Polaromonas	TRUE	TRUE	TRUE	FALSE
Oerskovia	TRUE	TRUE	TRUE	FALSE
OM27_clade	TRUE	TRUE	TRUE	FALSE
Subgroup_2_ge	TRUE	TRUE	TRUE	FALSE
Polycyclovorans	TRUE	TRUE	TRUE	FALSE
Streptacidiphilus	TRUE	TRUE	TRUE	FALSE
MB-A2-108_ge	TRUE	TRUE	TRUE	FALSE
Candidatus_Fritschea	TRUE	TRUE	TRUE	FALSE
TRA3-20_ge	TRUE	TRUE	FALSE	TRUE
Enterococcus	TRUE	TRUE	FALSE	TRUE
Prevotella_7	TRUE	TRUE	FALSE	TRUE
Solibacteraceae_	TRUE	TRUE	FALSE	TRUE
Anaerococcus	TRUE	TRUE	FALSE	TRUE
Methylocystis	TRUE	TRUE	FALSE	TRUE
Pedosphaeraceae_ge	TRUE	TRUE	FALSE	TRUE
Geodermatophilus	TRUE	TRUE	FALSE	TRUE
Ellin6067	TRUE	TRUE	FALSE	TRUE
Nitrobacter	TRUE	TRUE	FALSE	TRUE
Rudaea	TRUE	TRUE	FALSE	TRUE
Undibacterium	TRUE	TRUE	FALSE	TRUE
Prevotella_1	TRUE	TRUE	FALSE	TRUE
Nitrospira	TRUE	TRUE	FALSE	TRUE
Leifsonia	TRUE	TRUE	FALSE	TRUE
Actinomadura	TRUE	TRUE	FALSE	TRUE
Methyloversatilis	TRUE	TRUE	FALSE	FALSE
MND1	TRUE	TRUE	FALSE	FALSE
Castellaniella	TRUE	TRUE	FALSE	FALSE
Lactococcus	TRUE	TRUE	FALSE	FALSE
Vibrio	TRUE	TRUE	FALSE	FALSE
hgcI_clade	TRUE	FALSE	TRUE	TRUE
Iamia	TRUE	FALSE	TRUE	TRUE
Inquilinus	TRUE	FALSE	TRUE	TRUE
Kineococcus	TRUE	FALSE	TRUE	FALSE
Magnetospirillum	TRUE	FALSE	TRUE	FALSE
Mesorhizobium	TRUE	FALSE	TRUE	FALSE
Terrisporobacter	TRUE	FALSE	TRUE	FALSE
Acetobacterium	TRUE	FALSE	TRUE	FALSE
Endobacter	TRUE	FALSE	FALSE	TRUE
Phyllobacterium	TRUE	FALSE	FALSE	TRUE
Sva0996_marine_group	TRUE	FALSE	FALSE	TRUE
BIyi10	TRUE	FALSE	FALSE	TRUE
Ammoniibacillus	TRUE	FALSE	FALSE	TRUE
Treponema_2	TRUE	FALSE	FALSE	TRUE
Brachybacterium	TRUE	FALSE	FALSE	TRUE
RCP2-54_ge	TRUE	FALSE	FALSE	TRUE
Nannocystis	TRUE	FALSE	FALSE	TRUE
Blfdi19_ge	TRUE	FALSE	FALSE	FALSE
Eoetvoesia	TRUE	FALSE	FALSE	FALSE
Hydrocarboniphaga	TRUE	FALSE	FALSE	FALSE
Nordella	TRUE	FALSE	FALSE	FALSE
Paracraurococcus	TRUE	FALSE	FALSE	FALSE
Aeromonas	TRUE	FALSE	FALSE	FALSE
alphaI_cluster	TRUE	FALSE	FALSE	FALSE
Candidatus_Accumulibacter	TRUE	FALSE	FALSE	FALSE
Cerasibacillus	TRUE	FALSE	FALSE	FALSE
Chitinophaga	TRUE	FALSE	FALSE	FALSE
Clostridium_sensu_stricto_13	TRUE	FALSE	FALSE	FALSE
FS142-36B-02	TRUE	FALSE	FALSE	FALSE
IS-44	TRUE	FALSE	FALSE	FALSE
Kibdelosporangium	TRUE	FALSE	FALSE	FALSE
Luteolibacter	TRUE	FALSE	FALSE	FALSE
Neptuniibacter	TRUE	FALSE	FALSE	FALSE
Plesiomonas	TRUE	FALSE	FALSE	FALSE
Pseudoxanthomonas	TRUE	FALSE	FALSE	FALSE
Rhodobacter	TRUE	FALSE	FALSE	FALSE
Salinibacterium	TRUE	FALSE	FALSE	FALSE
Taibaiella	TRUE	FALSE	FALSE	FALSE
Variovorax	TRUE	FALSE	FALSE	FALSE
Aerococcus	FALSE	TRUE	TRUE	TRUE
Tetrasphaera	FALSE	TRUE	TRUE	TRUE
Cloacibacterium	FALSE	TRUE	TRUE	TRUE
Thermomonas	FALSE	TRUE	TRUE	TRUE
Halomonas	FALSE	TRUE	TRUE	TRUE
Acidovorax	FALSE	TRUE	TRUE	TRUE
Terrilactibacillus	FALSE	TRUE	TRUE	TRUE
Agromyces	FALSE	TRUE	TRUE	TRUE
Sporolactobacillus	FALSE	TRUE	TRUE	TRUE
Legionella	FALSE	TRUE	TRUE	TRUE
Microlunatus	FALSE	TRUE	TRUE	TRUE
Tumebacillus	FALSE	TRUE	TRUE	FALSE
Agathobacter	FALSE	TRUE	TRUE	FALSE
CCD24_ge	FALSE	TRUE	TRUE	FALSE
Actinocorallia	FALSE	TRUE	TRUE	FALSE
Lelliottia	FALSE	TRUE	TRUE	FALSE
Caproiciproducens	FALSE	TRUE	FALSE	TRUE
Yonghaparkia	FALSE	TRUE	FALSE	TRUE
Brevibacillus	FALSE	TRUE	FALSE	TRUE
Methylobacillus	FALSE	TRUE	FALSE	TRUE
Ellin6055	FALSE	TRUE	FALSE	TRUE
Pseudarthrobacter	FALSE	TRUE	FALSE	TRUE
Rhizorhapis	FALSE	TRUE	FALSE	TRUE
Moheibacter	FALSE	TRUE	FALSE	TRUE
BSV13	FALSE	TRUE	FALSE	TRUE
UBA12409_ge	FALSE	TRUE	FALSE	TRUE
BSV26_ge	FALSE	TRUE	FALSE	TRUE
Herbaspirillum	FALSE	TRUE	FALSE	TRUE
Luteimonas	FALSE	TRUE	FALSE	TRUE
Neisseria	FALSE	TRUE	FALSE	TRUE
Desulfosporosinus	FALSE	TRUE	FALSE	FALSE
CPR2_ge	FALSE	TRUE	FALSE	FALSE
Weissella	FALSE	TRUE	FALSE	FALSE
Burkholderiaceae_ge	FALSE	TRUE	FALSE	FALSE
Acidiphilium	FALSE	TRUE	FALSE	FALSE
Aureisphaera	FALSE	TRUE	FALSE	FALSE
Solimonas	FALSE	TRUE	FALSE	FALSE
Aerosphaera	FALSE	TRUE	FALSE	FALSE
Cohnella	FALSE	TRUE	FALSE	FALSE
Pelagibacterium	FALSE	TRUE	FALSE	FALSE
A0839_ge	FALSE	TRUE	FALSE	FALSE
Amycolatopsis	FALSE	TRUE	FALSE	FALSE
Aquibacter	FALSE	TRUE	FALSE	FALSE
Bryocella	FALSE	TRUE	FALSE	FALSE
Dyadobacter	FALSE	TRUE	FALSE	FALSE
Family_XIII_ge	FALSE	TRUE	FALSE	FALSE
Herminiimonas	FALSE	TRUE	FALSE	FALSE
Luteimicrobium	FALSE	TRUE	FALSE	FALSE
Lysobacter	FALSE	TRUE	FALSE	FALSE
Millisia	FALSE	TRUE	FALSE	FALSE
MM2	FALSE	TRUE	FALSE	FALSE
Morganella	FALSE	TRUE	FALSE	FALSE
Niastella	FALSE	TRUE	FALSE	FALSE
Paenarthrobacter	FALSE	TRUE	FALSE	FALSE
Pandoraea	FALSE	TRUE	FALSE	FALSE
Porphyromonas	FALSE	TRUE	FALSE	FALSE
Sporosarcina	FALSE	TRUE	FALSE	FALSE
Vibrionimonas	FALSE	TRUE	FALSE	FALSE
Demequina	FALSE	FALSE	TRUE	TRUE
Microvirga	FALSE	FALSE	TRUE	TRUE
Pseudopropionibacterium	FALSE	FALSE	TRUE	TRUE
Schlegelella	FALSE	FALSE	TRUE	TRUE
Duganella	FALSE	FALSE	TRUE	TRUE
Pleomorphomonas	FALSE	FALSE	TRUE	TRUE
Noviherbaspirillum	FALSE	FALSE	TRUE	TRUE
Erwinia	FALSE	FALSE	TRUE	TRUE
Pseudoduganella	FALSE	FALSE	TRUE	FALSE
Acidicaldus	FALSE	FALSE	TRUE	FALSE
Haoranjiania	FALSE	FALSE	TRUE	FALSE
Knoellia	FALSE	FALSE	TRUE	FALSE
Nubsella	FALSE	FALSE	TRUE	FALSE
Sphingobacterium	FALSE	FALSE	TRUE	FALSE
Actinoplanes	FALSE	FALSE	TRUE	FALSE
Aquamicrobium	FALSE	FALSE	TRUE	FALSE
Chelatococcus	FALSE	FALSE	TRUE	FALSE
Ensifer	FALSE	FALSE	TRUE	FALSE
Hydrogenobacter	FALSE	FALSE	TRUE	FALSE
Loktanella	FALSE	FALSE	TRUE	FALSE
Micrococcus	FALSE	FALSE	TRUE	FALSE
Paradevosia	FALSE	FALSE	TRUE	FALSE
Parapusillimonas	FALSE	FALSE	TRUE	FALSE
Pedosphaera	FALSE	FALSE	TRUE	FALSE
Pseudosporangium	FALSE	FALSE	TRUE	FALSE
Acetivibrio	FALSE	FALSE	FALSE	TRUE
Aurantimicrobium	FALSE	FALSE	FALSE	TRUE
Finegoldia	FALSE	FALSE	FALSE	TRUE
Occallatibacter	FALSE	FALSE	FALSE	TRUE
SC-I-84_ge	FALSE	FALSE	FALSE	TRUE
OPB56_ge	FALSE	FALSE	FALSE	TRUE
Hydrogenophaga	FALSE	FALSE	FALSE	TRUE
NS11-12_marine_group_ge	FALSE	FALSE	FALSE	TRUE
Saccharothrix	FALSE	FALSE	FALSE	TRUE
PeM15_ge	FALSE	FALSE	FALSE	TRUE
BIrii41_ge	FALSE	FALSE	FALSE	TRUE
Thermobifida	FALSE	FALSE	FALSE	TRUE
Thiovirga	FALSE	FALSE	FALSE	TRUE
C39	FALSE	FALSE	FALSE	TRUE
Elizabethkingia	FALSE	FALSE	FALSE	TRUE
Saccharimonadaceae_ge	FALSE	FALSE	FALSE	TRUE
Sphingosinicella	FALSE	FALSE	FALSE	TRUE
Trichococcus	FALSE	FALSE	FALSE	TRUE
WD2101_soil_group_ge	FALSE	FALSE	FALSE	TRUE
Kingella	FALSE	FALSE	FALSE	TRUE
Pseudarcicella	FALSE	FALSE	FALSE	TRUE
Rathayibacter	FALSE	FALSE	FALSE	TRUE
Wandonia	FALSE	FALSE	FALSE	TRUE
Xanthomonas	FALSE	FALSE	FALSE	TRUE
Xylophilus	FALSE	FALSE	FALSE	TRUE
