# Supplementary material for: Phytochrome-mediated shade avoidance responses impact the structure and composition of the bacterial phyllosphere microbiome of Arabidopsis
Source: Environ Microbiome. 2025 Feb 6;20:20. doi: 10.1186/s40793-025-00679-5 (PMC11800596; doi:10.1186/s40793-025-00679-5)
Supplement: Supplementary file 3 — Supplementary Material 3: Additional file 3. Euclidean clustering of the log10 relative abundances of the 141 core bacterial phyllospheric genera present in all samples, showing genus names. Taxa were classified using the SILVA database (v.138) and mothur (v.1.48.0) [60]; Quast et al., [51] from bacterial 16 S rRNA sequences present in the phyllosphere microbiomes of wild type (WT) and phyB mutant plants (phyB) either maintained in white light (W) or transferred to simulated shade (W + FR) (n = 3 for all samples). [file 40793_2025_679_MOESM3_ESM.xlsx]

## Sheet: Additional file 3
	WT W	WT W+FR	phyB W	phyB W+FR
Corynebacterium	-0.234599	0.927905	0.023518	-0.716824	Cluster I	1.5	1.5
Dyella	-0.27432	0.966383	-0.466996	-0.225066		1.4
Truepera	-0.330199	1.17978	-0.443694	-0.405884		1.3
Rothia	-0.252842	0.998857	-0.241397	-0.504618		1.2
Dadabacteriales_ge	-0.641137	1.19177	-0.231753	-0.318882		1.1
Rhodanobacter	0.0885459	0.538104	-0.585307	-0.0413431		1
						0.9
Actinotalea	0.116913	0.7238	-0.677822	-0.162891	Cluster II - Down in phyB	0.8
Cellulosimicrobium	0.329063	0.755955	-0.742278	-0.34274		0.7
Janibacter	0.0838303	0.800416	-0.461028	-0.423218		0.6
Methylotenera	0.497359	0.414218	-0.784588	-0.126989		0.5
Stenotrophomonas	0.449554	-0.101265	-0.233152	-0.115137		0.4
						0.3
Afipia	0.526873	-0.136972	-0.427393	0.0374919	Cluster III	0.2
Candidatus_Solibacter	0.539324	-0.0151575	-0.431503	-0.0926634		0.1
Vermiphilaceae_ge	0.324641	-0.155458	-0.379918	0.210734		0	0
Bryobacter	0.259267	-0.145452	-0.385706	0.271892		-0.1
Dokdonella	0.336844	0.00120547	-0.494321	0.156272		-0.2
Limnobacter	0.050171	-0.0246715	-0.222504	0.197005		-0.3
Bosea	0.0752821	-0.0616636	-0.24606	0.232442		-0.4
Ochrobactrum	0.108325	-0.0754906	-0.332135	0.299301		-0.5
Solirubrobacter	0.0312388	-0.159422	-0.254344	0.382527		-0.6
Leucobacter	0.120362	-0.184242	-0.248404	0.312284		-0.7
0319-6G20_ge	0.15892	-0.379767	-0.122696	0.343543		-0.8
Granulicella	0.0874025	-0.34214	-0.130097	0.384834		-0.9
Bdellovibrio	0.299038	-0.263131	-0.172392	0.136485		-1
Rhodopseudomonas	0.259655	-0.435028	-0.427042	0.602415		-1.1
Meiothermus	0.552571	-0.649048	-0.491363	0.58784		-1.2
Devosia	-0.0638674	-0.00751486	-0.761102	0.832485		-1.3
Pseudaminobacter	0.0995663	-0.329976	-0.621383	0.851793		-1.4
Turneriella	0.00973453	-0.164536	-0.580881	0.735682		-1.5	-1.5
Phenylobacterium	-0.111737	-0.0184005	-0.577413	0.707551
Arenimonas	-0.214581	0.0148416	-0.504166	0.703905
Bauldia	-0.0321241	-0.00302882	-0.491067	0.52622
Rubrobacter	-0.098709	0.0653752	-0.502238	0.535572
Candidatus_Protochlamydia	0.0428909	0.236598	-0.848755	0.569266
Parafrigoribacterium	-0.231431	-0.296526	-0.210133	0.73809
Micromonospora	-0.412888	-0.148923	-0.099284	0.661095
Glutamicibacter	-0.479282	-0.174139	-0.201786	0.855207
Fusobacterium	-0.429268	-0.080659	-0.320913	0.83084
NS9_marine_group_ge	-0.0322762	-0.586758	-0.374714	0.993748
Bradyrhizobium	-0.0877201	-0.438082	-0.356116	0.881918
Allorhizobium-Neorhizobium-Pararhizobium-Rhizobium	-0.241972	-0.20827	0.0190936	0.431148
Gryllotalpicola	-0.148022	-0.325558	0.0321315	0.441449
Tepidiphilus	-0.299542	-0.398091	0.139806	0.557827
Fodinicola	-0.0813052	-0.538877	0.0782018	0.54198
Alicyclobacillus	-0.109262	-0.42966	-0.0678545	0.606777
Roseiarcus	-0.00495942	-0.710708	0.1517	0.563968
Pseudomonas	-0.0194139	0.0596301	-0.0143045	-0.0259116
Novosphingobium	-0.0222369	0.000518112	-0.023027	0.0447458
Peredibacter	-0.111232	0.118687	-0.0423863	0.0349318
Haliangium	-0.140542	0.0531646	-0.0321877	0.119565
Microbacterium	-0.00920994	0.189159	-0.175307	-0.00464246
Clostridium_sensu_stricto_1	-0.111191	0.237417	-0.0820179	-0.0442084
Homoserinibacter	-0.150782	0.197827	-0.0424273	-0.00461779
Burkholderia-Caballeronia-Paraburkholderia	-0.00134357	-0.136861	-0.0214162	0.159621
Acidothermus	0.0223978	-0.0880917	-0.00411366	0.0698076
Paracoccus	0.0394977	0.0249284	0.147852	-0.212278
Hoeflea	-0.0685171	-0.0209384	0.136747	-0.0472918
Flavobacterium	-0.162313	-0.0727296	0.103143	0.1319
Escherichia-Shigella	-0.226661	-0.0882752	0.0994831	0.215453
FBP_ge	-0.192095	-0.160311	0.0601657	0.29224
Chryseobacterium	-0.127928	-0.15953	0.0473734	0.240085
Rheinheimera	-0.268417	-0.141657	0.197873	0.212201
Geobacillus	-0.298686	-0.116409	0.28679	0.128305
WD260_ge	-0.2172	-0.220774	0.317123	0.12085
Mycobacterium	-0.176831	0.0083671	-0.181614	0.350077
Nakamurella	-0.156852	-0.0471256	-0.108083	0.312061
Acidibacter	-0.194082	-0.0568922	-0.187185	0.438158
Sphingomonas	-0.2538	-0.00824089	-0.0574516	0.319492
Clavibacter	-0.226039	0.122569	-0.293776	0.397246
Peptoniphilus	-0.119547	-0.0719684	-0.312223	0.503738
Achromobacter	-0.327532	0.227328	0.188701	-0.0884977
Marmoricola	-0.506963	0.237573	0.195215	0.0741756
Nocardioides	-0.321929	0.242555	-0.035058	0.114432
Blastococcus	-0.458983	0.246173	0.0229525	0.189857
Cellulomonas	-0.464265	0.511666	-0.0118463	-0.0355548
Comamonas	-0.565434	0.436387	0.0200421	0.109004
Methylobacterium	-0.390397	0.385441	-0.130181	0.135136
Sphingopyxis	-0.267246	0.322807	-0.218477	0.162915
Herbiconiux	-0.389342	0.436387	-0.280988	0.233943
Polynucleobacter	-0.369547	0.553093	-0.261193	0.0776469
Delftia	-0.58	0.173727	0.00547583	0.400797
Lysinibacillus	-0.564085	0.182464	0.0213908	0.36023
Rhodococcus	-0.453495	0.247296	-0.123292	0.329491
Streptomyces	-0.517125	-0.0109081	0.0860799	0.441953
Amaricoccus	-0.151647	0.519181	0.0358888	-0.403423
Niveispirillum	-0.143775	0.301744	0.140671	-0.298641
Shinella	-0.117464	0.239532	-0.411915	0.289847
Methylophilus	-0.226039	0.423599	-0.418715	0.221155
Brevundimonas	0.0727808	0.28493	-0.367504	0.00979338
Aminobacter	-0.0315014	0.317107	-0.400268	0.114663
Simplicispira	0.0538386	0.258203	-0.597475	0.285433
Rhizobacter	-0.470318	0.881129	-0.524044	0.113233
Kocuria	-0.270062	0.680607	-0.462738	0.0521932
Saccharimonadales_ge	-0.627	0.346332	-0.585593	0.866261	Cluster IV - Up in shade
Lactobacillus	-0.495835	0.153804	-0.38748	0.729511
Ammoniphilus	-0.810902	0.598404	-0.401518	0.614015
SWB02	-0.568343	-0.0436433	-0.556899	1.16889
Massilia	-0.640598	-0.136378	0.808945	-0.0319693	Cluster V - Down in control
Bifidobacterium	-0.427396	-0.157968	0.866595	-0.281232
Exiguobacterium	-0.418363	-0.127747	0.7214	-0.175289
Curtobacterium	-0.450251	0.0610852	0.530525	-0.141359
Agrococcus	-0.206244	-0.334757	0.601081	-0.06008
Fimbriimonadaceae_ge	-0.358108	-0.134438	0.528398	-0.0358525
Blastomonas	-0.194805	-0.147226	0.390671	-0.0486406
Arthrobacter	-0.621653	0.0223328	0.448776	0.150544
Bacillus	-0.585773	-0.00163636	0.351241	0.236169
Aeribacillus	-0.654534	0.0237496	0.567764	0.063021
Paenibacillus	-0.586743	-0.148613	0.492954	0.242402
Cutibacterium	-0.430116	-0.142092	0.410297	0.161911
Sphingorhabdus	-0.514493	-0.466914	0.872615	0.108792
Corynebacterium_1	-0.796614	0.296287	0.203835	0.296493
Ureibacillus	-0.878438	0.260221	0.184159	0.434058
Caulobacter	-0.899896	0.20838	0.269156	0.422359
Rhodoluna	-0.69854	0.108707	0.187966	0.401867
Pedobacter	-0.780564	0.0171368	0.32779	0.435637
Geobacter	-0.89464	-0.00196304	0.389806	0.506797
Aquabacterium	-1.13146	0.217146	0.408255	0.506063
Streptococcus	-0.602944	-0.379274	0.347916	0.634301
Ralstonia	-0.583325	-0.266901	0.287387	0.562839
Actinomyces	-0.784328	-0.493711	0.554475	0.723564
Pantoea	-0.736427	0.500314	0.387043	-0.15093
Nevskia	0.752156	-0.236511	-0.216729	-0.298915	Cluster VI - Up in Control
Serratia	0.931293	-0.363551	-0.302775	-0.264966
Methylovirgula	0.592232	-0.314432	-0.104358	-0.173443
Hyphomicrobium	0.755641	-0.535578	-0.220093	2.97892e-05
Acidocella	0.733862	-0.598771	0.0640649	-0.199156
Deinococcus	0.341714	-0.372576	0.127635	-0.096773
Pseudonocardia	0.195215	-0.174435	0.297222	-0.318003
Chujaibacter	0.545502	-0.267258	0.191458	-0.469702
Gordonia	0.248798	-0.467051	0.808568	-0.590315	Cluster VII - Down in shade
Nitrosospira	0.214472	-0.550862	0.788667	-0.452277
Lautropia	-0.123979	-0.377431	0.780255	-0.278845
Pedomicrobium	-0.0794728	-0.509015	0.998918	-0.41043
Nocardia	-0.0823428	-0.113945	0.609588	-0.4133
Roseomonas	0.334724	-0.784029	0.570478	-0.121172
Reyranella	0.00187512	-0.690909	0.421019	0.268014
Sphingobium	0.125201	-0.496227	0.467638	-0.096612
Dechloromonas	-0.0187133	-0.448256	0.51561	-0.0486406
Gemmatimonas	0.0727934	-1.05572	0.327276	0.65565
env.OPS_17_ge	-0.139827	-0.659546	-0.652016	1.45139	Cluster VIII
Acidipila	0.294847	-0.481483	-0.897828	1.08446
